# Supplementary material for: Comparing the Perioperative and Oncological Outcomes of Open Versus Minimally Invasive Inguinal Lymphadenectomy in Penile Cancer: A Systematic Review and Meta-Analysis
Source: Cancers (Basel). 2025 Sep 17;17(18):3035. doi: 10.3390/cancers17183035 (PMC12468625; doi:10.3390/cancers17183035)
Supplement: Supplementary file 1 [file cancers-17-03035-s001.zip]

Archive with 1 entries (1 files):
- cancers-3798622-supplementary.pdf
